# Supplementary material for: Variability in the estimation of ungulate group sizes complicates ecological inference
Source: Ecol Evol. 2020 Jun 10;10(14):6881–9. doi: 10.1002/ece3.6463 (PMC7391342; doi:10.1002/ece3.6463)
Supplement: Supplementary file 1 — Supplementary Material [file ECE3-10-6881-s001.xlsx]

## Sheet: Final_Data
Study	Authors	Year	Journal	Species	Common Name	Study Area	Objective	Obj_cat	Habitat	Model	Response	Group Data Collection	Group Size Determinants	Min_Gp	Max_Gp	Group Definition	Group Metric	Coh_type
1	Ahmad et al.	2017	Journal of Mammology	Capra falconeri	Markhor	Kajinag mountain range, India	To assess sexual segregation	2	Mountain ranges			Direct observations	Sex, Seasonality, Forage, Security, Elevation
2	Brennan et al.	2015	Journal of Applied Ecology	Cervus canadensis	Elk	Western Wyoming, USA	To evaluate relationships between group size distribution and variables of landuse, habitat, elk density and wolf abundance	1	Elk Management units/hunt areas, elevations and valley bottoms	Quantile regression			Land management type, Irrigation, Habitat, Winter severity	1	1952
3	Bowyer et al.	2007	Ethology	Bison bison	American bison	Delta Junction Bison Range, Alaska, USA	To quantify group size and composition of American Bison during rut in relation to environmental and social factors	1,2	Portions managed, portions natural, flat with an elevation 310m, portions of natural habitat forested	Index of clumping, One way ANOVA, Linear regression		Direct observations	Sex, Habitat, Distance from forest edge, Land Management, Mating, Weather, Predation risk	1	86
4	Carter et al.	2013	Animal Behavior	Giraffa carmelopardalis angolensis	Angolan giraffe	Etosha National Park, Namibia	To investigate association patterns of 535 wild giraffes using behavioral and genetic data from individually identified giraffes	2	mix of grassland, woodland, accacia thickets and broadleaved mopane	Pairwise association index		Photographic mark recapture		1	34	One or more giraffes foraging or moving together with outer individuals within 400 m of eachother	Nearest neighbor distance, cohesion	moving or foraging together
5	Frid	1999	Canadian Journal of Zoology	Hippocamelus bisulcus	Heumul	Bernado O'Higgins National Park, Chile	To study social organization during early spring	2
6	Gerard and Richard-Hansen	1992	Behavioural Processes	Rupicapra pyrenaica pyrenaica	Pyrenean chamois	Orlu National Reserve, Southern France	To analyze social organization	2	Open mountain			Direct observations	Age, Sex
7	Marino	2010	Ethology	Lama guanicoe	Guanaco	Cabo Dos Bahias Provincial Reserve & Monte Leon National Park	To evaluate how predation risk and habitat structure affect costs and benefits of group living in female guanacos	3,2	Shrublands and grass lands			Direct observations
8	Bowyer et al.	2001	Alces	Odocoileus hemionus	Mule deer	Cuyamaca Rancho State Park, California, USA	To examine effects of predation risk and distribution of resources on the group size of mule deer	3,1	Meadows			Direct observations	vegetation, parturition, sex			One or more deer that were 50 m or less from their nearest neigbor and apparently aware of eachother as evidenced by staring at other group members	Nearest neighbor distance, cohesion	awareness of eachother
9	Body et al.	2015	Acta Ethol	Rangifer tarandus	Reindeer	Kutuharju Reindeer Research Station, Kaamanen, Finland	To examine factors influencing group sizes in reindeer	1			Group dynamics of female groups	GPS Telemetry	sex, domestication, rut,			Two individuals belong to a group when their interindividual distance is below a set maximum distance	Nearest neighbor distance
10	Body et al.	2015	Journal of Mammology	Rangifer tarandus	Reindeer	Kutuharju reindeer research station, Kaamanen, Finland	To improve an existing method to assess the temporal variation in the frequency of fission and fusion	2				GPS Telemetry				Two individuals belong to a group when their interindividual distance is below a set maximum distance	Nearest neighbor distance
11	Ruckstuhl	1999	Behaviour	Ovis canadensis	Big horn Sheep	Sheep River Wildlife Sanctuary, Alberta, Canada	To test whether bighorn sheep synchronise their activities with other group members and whether synchrony depends on the type of group they are in	2	Rolling hills, Open grassy slopes, Rocky out crops	Synchronisation index	Activity within groups	Direct observations	sex, age
12	Turkalo and Klaus-Hugi	1999	Mammalia	Tragelaphus eurycelus	Bongo	Dzanga National Park, Central African Republic	To study social behavior	2	Semi decidous, low land forest	ttest and ANOVA for group composition	Group size	Direct observations	Age, sex	2	28
13	Bercovitch and Berry	2013	Journal of Zoology	Giraffa carmelopardalis thornicrofti	Thornicroft's giraffe	Luangwa valley , Zambia	To test prediction that peers form stronger social associations than non peers	2			Herd composition	Direct observations	Age, sex, kinship			Giraffe herds consist of all animals within sight of the observer that are generally engaged in the same activity, such as foraging, drinking, moving, resting	Cohesion, sightability	engagement in similar activity
14	Apio et al.	2015	Human Ecology	Sylvicapra grimmia and Tragelaphus sylvaticus	Common duiker and bushbuck	Mutara rangelands, Rwanda	To estimate the abundance of the two species in anthropogenically transformed areas	1	Rangelands		Abundance of duiker and bushbuck	Questionnaire based interviews
15	Balmford	1992	Behaviour	Kobus kob thomasi	Uganda Kob	Queen Elizabeth National Park, Uganda	To estimate social dispersion in the Uganda Kob	2	Rangelands		Social dispersion	Sample counts	Sex			All animals within 40 m of eachother	Nearest neighbor distance
16	Blank et al.	2012	European Journal of Wildlife Research	Gazela subgutturosa	Goitered Gazelle	Kapchagaj Reserve, Ili depression, Kazakhstan	To investigate how group sizes and group class frequencies change with increasing population density	2		GLM	Group size	Direct counts along predetermined routes	Population density, weather/seasonality	1	>10	Gazelles were noted as member of a group if they were <50 m from each other, moved in the same direction and stayed together longer than half an hour	Nearest neighbor distance, cohesion, time	movement
17	Brashares and Arcese	2002	Journal of Animal Ecology	Ourebia ourebi	Oribi	Kalakpa Resource Reserve, Bui National Park, South-central Mole National Park, North-eastern Mole National Park, Red Volta Forest Reserve	To examine causes of variablity in social behavior of the oribi	1,2		Multivariate regression	Group size	Direct counts along predetermined routes	Sex, habitat, age, activity budget, predation risk, weather/seasonality
18	Brennan et al.	2014	Ecosphere	Cervus canadensis	Elk	Western Wyoming, USA	To examine spatial variation in Elk aggregation patterns with brucellosis	4		Loyd's crwding, Mean group size	Group size	Direct counts along predetermined routes, spatially explicit group size photographs	Weather, Population density	1	1952	Summed all elk groups within 500 m of one another so that one elk “group” was actually a collection of sub-groups and was defined by distance rather than behavior	Nearest neigbor distance
19	Bro-Jorgensen	2003	Behavioral ecology and sociobiology	Damaliscus lunatus	Topi	Serengeti National Park, Tanzania	To test key predictions of four spatial models of lek formation	2	savannah			Direct counts along predetermined routes, GPS Telemetry	sex, rut, population density, habitat
20	Buuveibaatar et al.	2013	Journal of Zoology	Saiga tatarica mongolica	Saiga antelope	Western Mongolia	To study seasonal changes in group size and composition of saiga in relation to biotic and abiotic factors	1,2	Desert like, with short growing seasons	GLM, Typical group size	Group size	Direct observations, Radio telemetry	Vegetation, predation rate, livestock grazers, mating, rut, migration, weather	1	121	A saiga group was defined as one or more saigas at least 500 m from other conspecifics that moved cohesively	Nearest neighbor distance, cohesion	movement
21	Favreau et al.	2013	PLoS ONE	Aepyceros melampus	Impala	Hwange National Park, Zimbabwe	To investigate how lions' roars and impalas' social vocalizations affect different aspects of female impalas' social behavior	3,2	Open grassland, bush	Linear mixed effects models for paired samples	Female activity - foraging, vigilance, movement	Direct observations, Ears tagging	Nearest neighbor distance			Individuals within 50 m of eachother and maintaining social and spatial cohesion during observation	Nearest neighbor distance, cohesion	social and spatial
22	Focardi and Pechhioli	2005	Behavioral ecology and sociobiology	Dama dama	Fallow deer	Preserve of Castelporziano, Italy	To analyze behavior as a function an individual's position in the herd	2	Mediterranean Forest, but observations made in large open pasture	Regression with logit link function	Group size	Direct observation	foraging/activity budgets, parturition, weather,	2	12
23	Games	1983	Biological Conservation	Tragelaphus spekei	Sitatunga	Okavango delta	To study some life history characteristics necessary to inform management and policy formulation	2	Swamp			Direct observation		1	4
24	Gerard et al.	2002	Bilogical Bulletin
25	Giotto et al.	2008	European Journal of Wildlife Research	Dorcatragus megalotis	Beira	Addaoua Bourale, southern Djibouti	To improve the knowledge of the beira's ecology and behavior	2	Rhyolitic hills			Direct observation, Fixed scan sampling		1	5	Individuals less than 50 m apart were considered members of the same group	Nearest neighbor distance
26	Giotto and Gerard	2010	European Journal of Wildlife Research	Dorcatragus megalotis	Beira	Aser-jog	To improve the knowledge of the beira's social and spatial organization	2	Rhyolitic hills	MCP, Kaplan-Meier	Group size	Direct observation	Weather	1	5	Individuals less than 50 m apart were considered members of the same group	Nearest neighbor distance
27	Isvaran	2005	Behavioral ecology and sociobiology	Antilope cervicapra	Blackbuck	India, USA	To study variation within and among blackbuck populations to identify ecological, demographic, and social conditions associated with lekking	2			Group size	Direct counts along predetermined routes	vegetation	1	55	Individuals within 50 m of eachother	Nearest neighbor distance
28	Isvaran	2007	Behavioral ecology	Antilope cervicapra	Blackbuck	India, USA	To investigate factors maintaining variation in group size in the black buck	1,2		Multivariate regression, correlation, mean group size	Typical group size	Direct counts along predetermined routes	habitat/vegetation, forage abundance			Individuals within 50 m of eachother	Nearest neighbor distance
29	Ihl and Boyer	2011	Journal of Mammology	Ovibos moschatus	Muskoxen	Cape Krusenstern National Monument, Alaska	To investigate group leadership	2	Arctic coastal tundra	G statistic, ttest of unequal variance	Observed distribution of leaders	Direct observation				Any number of animals within 50 m of their nearest neighbors that maintained cohesiveness while moving and traveling together in the same direction	Nearest neighbor distance, cohesion	movement
30	Koen et al.	2017	PLoS ONE	Odocoileus virginianus	White-tailed deer	Illinois, USA	To investigate the influence of extrinsic landscape features on the social network structure of female white-tailed deer	1,2			Sociality among female deer	GPS Telemetry	Home range overlap			Association rate – the number of times that 2 deer were within 25 m of one another at the same time (within 3 minutes), divided by the number of simultaneous locations obtained for that dyad	Nearest neighbor distance
31	Miquelle et al.	1992	Wildlife Monographs	Alces alces gigas	Alaskan Moose	Denali National Park and Preserve, Alaska	To study sexual segregation in moose	2				Direct observations	Age, sex			Two or more moose within 100 m of eachother	Nearest neighbor distance
32	Mooring and Hart	1992	Behavior				To argue that some aspects of grouping protect animals from parasites	2,4
33	Perrin	1999	Tropical Zoology	Tragelaphus strepsiceros	Greater Kudu	Andries Vosloo Kudu Reserve, South Africa	To study the social organization of the greater kudu	2	Valley bushveld	Leuthold's (1979) formula	Group composition and stability	Direct observation	Age and sex	1	17
34	Richard-Hansen and Campan	1992	Zeitschrift Für Säugetierkunde	Rupicapra pyrenaica pyrenaica	Isard	National Wildlife Reservation, Orlu, France	To investigate the monthly social environment of young isards	2		Typical group size		Direct observation		8	79	A “group” at any given time, was distinguished from a neighboring one when the distance between them was greater than the average inter-individual distance within the group	Nearest neighbor distance
35	Rubenstein	1994	Physiology and ecology Japan	Equus - caballus, burchelli, grevyi, hemionus	Horse, Plain's zebra, Grevy's zebra, and Onager		To study female social behavior of 4 equid species	2				Direct observation		4	10
36	Ruckstuhl and Neuhaus	2000	Behavior				To review hypotheses explaining sexual segregation in ungulates	2
37	Ruckstuhl and Neuhaus	2002	Biological Reviews				To test the validity of 3 hypotheses explaining sexual segregation	2					Activity budgets, sexual segregation, predation risk, forage selection
38	Ruckstuhl and Neuhaus	2009	Canadian Journal of Zoology	Oryx gazella	African oryx	Etosha National Park, Namibia	To test activity budget hypothesis	2		Linear mixed model	Activity budgets	Direct observation	Temperature, age class, sex, reproductive state, group size	2	20
39	Salazar et al.	2016	PLoS ONE	Odocoileus hemionus hemionus	Rocky Mountain Mule deer	Antelope Creek, Canada	To investigate whether chronic wasting disease has an influence on mule deer grouping patterns	2,4	Crop, fallowed grassland, water, mixed grassland and shrub, woodland	GLMM	Group occurrence, group size, mean group size	Direct observation, VHF and GPS telemetry	Season, age, sex and CWD status, habitat, time of day	1	39	A spatially cohesive and behaviorally coordinated aggregation of deer, in which every deer was within 10 body lengths of at least one other, included solitary deer as a group of 1	Nearest neigbor distance, cohesion	behavioral coordination
40	Scillitani et al.	2013	The Journal of Wildlife Management	Capra ibex	Alpine Ibex	Marmolada massif group, Eastern Italian Alps	To investigate how translocated Alpine Ibex adapt to a new environment when resident individuals are present	1	Alpine meadows and bushes of mugo pine	MCP, PCA		VHF telemetry and eartagging
41	Taraborelli et al.	2012	Behavioural Processes	Lama guanicoe	Guanaco	La Puyinia Provincial Reserve, Argentina	To evaluate antipredator responses of different sized guanaco groups in areas with varying predation risk	3	Xerophytic vegetation			Direct observation		1	60	A group was considered to have individuals less than 300 m from their neighbors	Nearest neighbor distance
42	Wal et al.	2012	Ecology	Cervus elaphus	Elk	Saskatchewan, Canada	To test how the frequency of dyadic pairings and their quality responded to manipulations in exposure to density	1		Mixed effects GLMM	Frequency and quality of dyadic pairings	VHF Telemetry				Interaction infered whenever individuals came within 1.4 m close to eachother	Nearest neighbor distance
43	Wal et al.	2012b	Molecular Ecology	Cervus canadensis manitobensis	Elk	Riding Mountain region, Manitoba, Canada	To assess how social and population structure of Elk influences spread and prevalence of bovine tuberculosis	2,4				VHF Telemetry				Interaction infered whenever individuals came within 1.4 m close to eachother	Nearest neighbor distance
44	Wal et al.	2013	Canadian Journal of Zoology	Cervus canadensis manitobensis	Elk	Riding Mountain region, Manitoba, Canada	To assess the number and duration of interactions of elk	2				VHF Telemetry				Interaction infered whenever individuals came within 1.4 m close to eachother	Nearest neighbor distance
45	Wal et al.	2014	Behaviour Ecology and Social Biology	Cervus canadensis manitobensis	Elk	Riding Mountain region, Manitoba, Canada	To test the modifying effect of population density on the relationship between two measures of sociality	2			Rate of encounter, extent of homerange overlap	VHF Telemetry				Interaction infered whenever individuals came within 1.4 m close to eachother	Nearest neighbor distance
46	Villaret and Bon	1998	Revue d'Ecologie	Capra ibex	Alpine Ibex	Sous-dine massif, Northern France	To investigate grouping rules that may explain social organization	2	Spruce forest, mixed with beeches	Probabilities of individuals occuring together, square root index, cluster analysis		Direct counts along predetermined routes		5.3	12.5	An individual was included in a group when his nearest neighbor was within distance 50 m or less	Nearest neighbor distance
47	Weckerly	2001	Journal of Mammology	Cervus elaphus roosevelti	Roosevelt Elk	Prairie creek, California	To test predictions about group size, composition and aggression	2	Meadows, temperate rainforest of coastal red wood		Mean and typical group size	Direct observation, Systematic surveys				An aggregation of individuals within 50 m of eachother and displaying similar activity	Nearest neighbor distance, cohesion	similar activity
48	White et al.	2009	Behavior	Phacochoerus africanus	Warthog	iMfolozi game reserve, South Africa	To describe group formation and underlying pressures	2	Savannah woodland and open grassland	Log-likelihood G tests	Grouping behavior	Systematic surveys, opportunistic observations	Sex, age, presence of young, group composition, time of year	1	9	Individuals within less than 20 m of eachother, synchronous behavior and moving in same direction , group composition determined after 5 min of observation	Nearest neigbor distance, choseion, time	synchronous behavior, movement
49	White	2010	Behavioral Ecology	Phacochoerus africanus	Warthog	Hluhluwe-iMfolozi Park, South Africa	To investigate how resource competition and predation affect group size and female reproduction	1,2,3	Savannah woodland and open grassland	Kruskal-Wallis, Linear Multivariate Regression	Group size distribution	Systematic surveys, opportunistic observations	Age, sex, clan density, predation pressure, preffered habitat, time of year	1	8	Individuals within 10 m of eachother	Nearest neighbor distance
50	White and Cameron	2011	Journal of Ethology	Phacochoerus africanus	Warthog	Hluhluwe-iMfolozi Park, South Africa	To investigate female reproductive strategies	2	Savannah woodland and open grassland	Kruskal-Wallis	Group stability	Direct observation
51	White and Cameron	2011b	Journal of Zoology	Phacochoerus africanus	Warthog	Hluhluwe-iMfolozi Park, South Africa	To compare production and survival of offspring reared solitarily and in social groups of varing size and composition	2	Savannah woodland and open grassland		Offspring survival	Direct observation, VHF Telemetry, Photographic group surveys	Age, sex, group members identified individually, breeding strategy, group size
52	Hebblewhite and Merrill	2011	Oikos	Cervus elaphus	Elk	Banff National Park, Canada	To assess the comparative demography of migratory and resident strategies	2		Cox-proportional hazards	Adult female survival	VHF and GPS Telemetry	Herbaceous forage biomass, elk group size, wolf predation risk, female interaction	1	300
53	Milner-Gulland	2001	Ecological Modelling	Saiga tatarica	Saiga antelope		To present a model of the decision to join an aggregation in the form of a deterministic dynamic game	2
54	Pays et al.	2007	Proceedings of the Royal Society	Kobus ellipsiprymnus defassa	Defassa waterbuck	Sangba base, Central African Republic	To study vigilance activity in a population which lived under a predation risk	3	Floodplain savannah	Linear mixed effects model	Individual and group vigilance	Video recording of focal groups	Group size	1	13
55	Pays et al.	2012	Oecologia	Aepyceros melampus	Impala	Hwange National Park, Zimbabwe	To investigate how patch attractiveness, group size, and proxies of predation risk affect patterns of individual awareness, decomposed into apprehensive foraging and vigilance	3			Total time spent in awareness, frequency of awareness, time spent in apprehensive foraging		Patch enrichment, distnce tocover, grass height, distance to nearest neighbor, group size, grass height	2	108	Maximal separation between adjacent members of 50 m , spatial cohesion of the group members during focal sampling	Nearest neighbor distance, cohesion	spatial
56	Han et al.	2015	Journal of Animal Ecology				To examine how habitat use and social living scale allometrically to influence pathogen transmission in carnivores, primates and ungulates	4		Allometrically scaled parasite transmissions						Number of individuals that spend a majority of the 24 h together in a group where there is evidence of cohesiveness	Time, cohesion	undefined evidence
57	Pereze-Barberia and Walker	2018	Behavioral processes	Ovis aries	Scottish black face Sheep	Glensaugh Experimental Field Station, Auchenblae, Scotland	To assess how parturition status and births can change the dynamics of social interactions of mothers and non mothers	2	Heather /grass vegetation	Logistic regression, MCP, network construction		GPS Telemetry
58	Schmitt et al.	2014	Animal behavior	Equus quagga	Zebra	Hluhluwe-iMfolozi Park, South Africa	To quantify the degree to which dilution and detection influence the perception of risk by zebra living in mixed species herds	3	Open savannah					1	90	Aggregation of zebra defined as zebra within 6 adult body lengths (ca. 12 m) from nearest conspefic neighbor, mixed species herd included at least one impala or wildebeest within 12 m of a zebra	Nearest neigbor distance
59	Reyna-Hurtado et al.	2016	Biotropica	Tayassu pecari	white-lipped peccary	Across the species range	To examine factors that cause variation in group sizes	1	dense tropical forest	GLMs	Group size	Literature Review	rainfall, temperature, seasonality, habitat productivity, forest size	19	126
60	Abaigar et al.	2016	Mammalia	Gazella dorcas neglecta	Dorcas gazelle	Katane enclosure, North Ferlo Fauna Reserve, Senegal	To evaluate the adaptation of the released Dorcus gazelles to semi wild conditions and their ability to recover natural histroy traits	1	open woodland	chisquare	Seasonal variation in group size and composition	Direct observation, Individual tagging			107
61	Averbeck et al.	2009	African Journal of Ecology	Aepyceros melampus	Impala	Lake Mburo NP, Uganda	To examine group structures of Impala inside and outside LMNP	2	Grass land, open woodland	GLM	Mean Monthly Group size	Direct counts along predetermined routes	precipitation, habitat	13	17
62	Pays et al.	2007	Animal behavior	Capreolus capreolus	European Roe Deer	Machault, France	To investigate dynamics of group formation	2	Open cultivated plain			Direct observation, Video survey				Individuals within 50 m of eachother, a group that was observed splitting up (according to the 50-m criterion) then reforming by fusion of two resulting entities, was a single group during the whole observation time
63	Schmitt et al.	2016	Behavioral Ecology	Equus quagga	Zebra	Kruger and Hluhluwe-iMfolozi Park, South Africa	To investigate how zebra adjust behavior relating to predation risk when herding with giraffe and wildebeest	3	open savannah							Zebra-only: individual within 6 body lengths (~12 m), zebra-giraffe: existence of giraffe within 12 m of zebra	Nearest neighbor distance
64	Singh et al.	2010	Behavioral Ecology	Ovis ammon hodgsoni	Tibetan Argali	Trans-Himalayan rangelands	To identify causes of sexual segregation and contributions of habitat and social components to sexual segregation	1,2								One or more than two individuals occuring together and feeding for more than half an hour	Nearest neighbor distance, cohesion	feeding
65	Barten et al.	2001	Journal of Wildlife Management	Rangifer tarandus	Caribou	Mentasta, Alaska	To compare habitat use, forage characteristics, and group size among preparturient, parturient and non parturient female caribou around time of parturition	1,2	Forest (at <800 m), with wetlands and tussock tundra			VHF Telemetry, Direct counts
66	Bleich et al.	1997	Wildlife Monographs	Ovis canadensis nelsoni	Mountain sheep	Old Dad, Keslo, and Marl Mountains, California, USA	To determine causes of sexual segregation	2				VHF Telemetry, Direct counts, (aerial and ground based), Time-lapse photography				Aerial surveys: animals <= 100 m because of noise, ground sampling: <= 50 m or appeared to be aware of the other conspecifics and moved cohesively; sheep in the same photograph	Nearest neighbor distance, cohesion	movement
67	Meldrum and Ruckstuhl	2009	Animal behavior	Ovis canadensis	Big horn Sheep	Sheep River Provincial Park, Alberta , Canada	To investigate sexual segregation, and behavioral change in mixed sex groups	2				Direct observation
68	Barja and Rosellini	2008	Canadian Journal of Zoology	Cervus elaphus, Capreolus capreolus	Red, Roe deer	Montes do Invernadeiro Natural Park, Spain	To test if habitat type affects the group size of roe and red deer under predation risk by iberian wolves	1,2,3	Mediterranean plants and relict Atlantic forests	Factorial ANOVA	Group size	Direct counts along predetermined routes	Habitat type, Seasonality	1	4	Animals moving in a similar direction, and/or within a maximum distance of 10 m from each other	Nearest neighbor distance, cohesion	movement
69	Shorrocks and Cokayne	2005	African Journal of Ecology	Aepyceros melampus	Impala	Nairobi National Park, Kenya	To investigate effects of sex, reproductive status and age on relationship between group size and vigilance	2,3				Direct observation		1	60
70	Hebblewhite and Pletscher	2002	Canadian Journal of Zoology	Cervus elaphus	Elk	Banff National Park, Canada	To examine effect of elk group size on predation by wolves at the encounter and attack stage of predation	2,3	Montane habitats			Aerial surveys, counting snow tracks, VHF Telemetry		1	>30	Defined group sizes according to standard criteria using k means clustering
71	Bercovitch and Berry	2018	African Journal of Ecology	Giraffa camelopardalis thornicrofti	Thornicroft's Giraffe	Luangwa valley, Zambia	To examine influence of herd composition on diet	2	Riparian forest, Mopane and munga woodlansds, thickets, scrub, open grassland							Herd defined to contain at least has 2 individuals
72	White and Cameron	2011c	Journal of Ethology	Phacochoerus africanus	Warthog	Hluhlwe-iMfolozi Game Reserve, South Africa	To examine cooperative breeding behavior	2	Savannah and bushveld vegetation			Direct observations on foot and vehicle, no pattern followed				Groups defined based on presence of atleast one individually recognizable adult female, each female grouping categorized as solitary breeding female, a group containing only one adult female or a group containing multiple adult females	Sex
73	Dalmau et al.	2010	Current Zoology	Rupicapra pyrenaica pyrenaica	Pyrenean chamois	Cadi-Moixero Nature Reserve, Spain	To study the effect of central v peripheral position in the herd on feeding and vigilance behavior in male and female	2,3				Direct observation		19	125	Animals within less than 50 m apart are considered to be same group	Nearest neigbor distance
74	Maisels	1993	Journal of Zoology	Ovis orientalis	Cyprus mouflon	Paphos forest, Cyprus	To analyze season grouping variation according to food distribution and reproduction	1,2	Open forest			Direct observation		1	>4
75	Monteith et al.	2007	Journal of Wildlife Management	Odocoileus varginianus	White-tailed deer	Lincoln county, MN, USA	To evaluate techniques used to categorize animals when studying sexual segregation	2	Open plains			Direct observation				The manner in which members of the group are positioned in space and time relative to eachother		position in space and time
76	Molvar and Bowyer	1994	Journal of Mammology	Alces alces gigas	Alaskan moose	Denali National Park, Alaska	To investigate factors that influence sociality	2				Direct observation, VHF Telemetry				At least 2 adult animals that appeared to be aware of one another, moved together and showed evidence of other synchronised activities such as feeding and bedding. Max distance between individuals set at 50 m	Nearest neighbor distance, cohesion	awareness, movement, synchronized behavior
77	Cibien et al.	1989	Acta Theriologica	Capreolus capreolus	Roe Deer	Northern France	To investigate the influence of habitat characteristics on winter social organisation	1,2				Direct observation
78	Dzieciolowski	1979	Acta Theriologica		Moose, red, sika, fallow and roe deer	Rawa, Plaska, Jozefow, Kobior, Poland	To determine repartition of habitat niches within an area occupied by four deer species	1				Direct observation		1	21
79	Krasinska and Krasinski	1995	Acta Theriologica	Bison bonasus	European Bison	Bialoweiza forest	To study size, composition, spatial distribution and habitat use	1,2						1	9
80	Shi et al.	2011	Acta Theriologica	Procapra przewalskii	Przewalski's gazelle	Hudong-Ketu area, China	To investigate the effects of group size, sex, within-group spatial position and nearest neigbor distance on individual vigilance	2,3		GLM	Individual vigilance level	Direct observation	Group size, nearest neighbor distance, with-in group spatial positions, sex	1	35	Herd with the distance between any two group members being less than 50 m regardless of behavioral state. Solitary individuals defined as groups of 1	Nearest neighbor distance
81	Wei-Dong et al.	2005	Acta Zoologica Sinica	Capreolus capreolus	Field Roe Deer	Tiszapuspoki, Hungary	To compare group size variation between large open agricultural field and small patches of woodland	1,2	Riparian forest, grass, small woodlands, agricultural fields			Direct counts
82	Bercovitch and Berry	2009	African Journal of Ecology	Giraffa camelopardalis thornicrofti	Thornicroft's giraffe	Luangwa valley, Zambia	To explore ecological and social factors that regulate variance in giraffe herd size and structure	1,2				Direct observation, Direct counts		1	32	Single individuals considered a herd size of 1
83	Shrader et al.	2013	African Zoology	Ceratotherium simum	White Rhino	Hluhluwe-iMfolozi Park, South Africa	To determine whether forming groups with subadults decreased vigilance levels of white rhino mothers	2,3				Direct observation		2	7	Observations biased to groups with mother with calf
84	Bowyer et al.	2001	Alces	Odocoileus hemionus	Mule deer	East Mesa, Cuyamaca Rancho State Park, California, USA	To examine effects of resources and predation risk on group size	1,3				Direct observation		1	40	One or more individuals within at most 50 m from their nearest neighbor, and apparently aware of eachother as evidenced by staring at other group members	Nearest neighbor distance, cohesion	awareness of eachother
85	Duncan	1979	Animal behavior	Equus ferus caballus	Horse	Camargue, Southern France	To investigate relation between group size and attacks by blood-sucking flies	2,4				Direct counts				An assemblage of horses separated from the next by more than the maximum diameter of either	Nearest neighbor distance
86	Stanley and Dunbar	2013	Animal behavior	Capra hircus	Feral goats	Great Orme Country Park, Rum National Nature Reserve	To investigate strength and structure of social bonds in feral goats	2								Heft groups identified by ranging patterns, each heft group occupied a homerange that overlapped only to a limited extent with those of neighboring groups	Home ranges
87	Stanley et al.	2018	Animal behavior	Equus caballus	Feral horse	Carneddau Mountains, UK	To evaluate whether social stability occurs in a bisexually dispersing species where social bonds have been shown to have reproductive benefits	2				Direct observation				Individuals deemed to be members of the same subgroup when they were within 200 m of at least one other individual (cut off distance defined as >95% of observations)	Nearest neighbor distance
88	Cherry et al.	2015	Behavioral Ecology	Odocoileus virginianus	White-tailed deer	Ichauway, Joseph W. Jones Ecological Research center, Georgia USA	To investigate effects of predation risk on foraging behavior	3				Camera trapping				Number of deer in a photograph, congregated on the bait	Nearest neighbor distance
89	Leidy et al.	2015	Applied Animal Behaviour Science	Capra aegagras [hircus] ssp.	Wild and Feral Goats	Serra de Tramuntana, Majorca Island	To compare the trophic behavior and social structure of Majorcan wild goats and feral goats	2	Mountain ranges	MANOVA	Activity (feeding, walking, watching, resting)	Direct observation	season, ecotype, sex
90	Wal et al.	2014	Behavioural Ecology and Social biology	Cervus canadensis	Elk	Riding Mountain National Park, Manitoba, Canada	To test prediction of increased encounter rate with increasing home range overlap	1		Linear regression	Dyadic encounter rate	VHF Telemetry	Home range overlap, density			Dyadic encounters when two collared elk came to withing 1.42+_ 0.2 m of one another, elk needed to be within 1 body length of a collarded conspecific for encounters to be recorded	Nearest neighbor distance
91	Mooring and Benjamin	1992	Behaviour	Ungulates			To review and argue that some aspects of grouping and especially selfish herding are behavioral adaptations that appear to apply equally to protection from parasites	2,3
92	Jarman	1973	Animal Ecology Research group, oxford, England		Antelope		To review antelope ecology	1,2
93	Anthony and Smith	1977	Ecological Monographs	Odocoileus- hemionus crooki, virginianus couesi	Mule deer, White-tailed deer	San Cayetano and Dos Cabezas mountains, Arizona USA	To investigate niche relationships of 2 large and mobile species	1	Mountain ranges, dessert grasslands			Direct observation				Interations recorded when both species are within 45 m of each other	Nearest neighbor distance
94	Apollonio et al.	1998	Ecography	Dama dama	Fallow deer	San Rossore Preserve, Italy	To examine habitat selection, degree of sexual selection, grouping patterns	1,2	Open and bushy grasslands	Observed herd size distributions		Standardized field observations made from camouflaged 5 m high blinds		1	10	Four group categories identified, Adult Male only, Mixed, Female with fawn, Female with Fawn and prickets
95	Aung et al.	2001	Journal of Mammology	Cervus eldi thamin	Thamin	Chattin Wildlife Sanctuary, Myanmar	To examine the inter-relationships between life history patterns and annual fire and weather induced changes in a dry dipterocarp forest ecosystem of Central Myanmar	1				Direct observation, VHF Telemetry		1	>70
96	Bender	2000	Northwestern Naturalist	Odocoileus hemionus columbianus	Columbian black-tailed deer	Region 5, Washington Department of Fish and Wildlife	To test ungulate group size vs. cover relationship	1				Direct counts		1.5	3	Groups categorized according to size and age, compared against seasons and habitat types
97	Bender and Haufler	1996	The American Midland Naturalist	Cervus elaphus	Elk	Michigan, USA	To investigate relationship between group size and vegetative cover	1	forest, agricultural land			Direct counts, Radio telemetry		1.5	21.5
98	Berger et al.	2014	Journal of Mammology	Bos mutus	Yak	Kekexili National Nature Reserve, China	To describe intersexual differences in land use in yaks	1	Higher elevations	Measures of central tendency and variance with groups defined as social units		Direct observations via road transects both driven and on foot				One or more animals within ~50 m of another and moving with cohesiveness	Nearest neighbor distance, cohesion	movement
99	Bergerud	1971	Wildlife Monographs	Rangifer tarandus terraenovae	Caribou	Newfoundland	To study population ecology of the Caribou	1,2				Direct counts along predetermined routes
100	Solberg et al.	2001	Ecography	Rangifer tarandus platyrhynchus	Svalbard Reindeer	Reindalen, Semmeldalen, Colesdalen, and Fardalen, Nordenskiold Land peninsula	To explore population dynamics	2	Arctic Tundra		Population size	Direct counts along predetermined routes	population growth rate (number, group size, sex and age), calves per female, mortality index
101	Bonenfant et al.	2002	Ecography	Cervus elaphus	Red Deer	Petite Pierre National Reserve, France	To study short and long term effects of density on three life history traits	2
102	Bonenfant et al.	2007	Ecology				To develop a new sexual segregation measure	2
103	Borner et al.	1987	Oecologia	Gazella thomsoni	Thomson's Gazelle	Serengeti National Park, Tanzania	To investigate causes of population declines	1	Savannah grassland and woodland			Systematic reconnaissance flights, Photographic surveys, Motor drive surveys
104	Bowyer	2004	Journal of Mammology				To review sexual segregation	2
105	Burger and Gochfeld	1994	Behaviour				To examine relationship between vigilance, sex, age, and presence of young in several African animals	2,3		Linear regression	Vigilance	Group size, location in group, sex, presence of young
106	Byers and Bekoff	1981	Journal of Mammology	Tayassu tajacu	Collared Peccary	Mazatzal Mountains, Arizona, USA	To investigate social, spacing, and cooperative behaviour of the collared peccary	2	Desert scrub, diverse chapparal, ponderosa pine			Direct observations
107	Cameron et al.	2009	PNAS	Equus ferus caballus	Feral Horse	Kaimanawa ranges, New Zealand	To investigate impact of social integration or bonding indexed by allogrooming and spatial relationships, on reproductive success of feral horse mares	2				Regular location of bands and focal mare sampling				During a focal sample, instantaneous samples were taken every 4 min to record the number and identity of individuals within 2 body lengths of the focal mare, which we considered to be close	Nearest neighor distance, time
108	Caro	1994	Behaviour		Ungulates	Serengeti National Park, Tanzania	To examine antipredator behavior patterns in African bovid	3	Savannah open and closed woodland			Approached groups of less than 50 individuals for flight distance records				Individuals were defined as group members if they were within 50 m of eachother	Nearest neighor distance
109	Clutton-Brock and Coulson	2002	Philosophical Transactions of the Royal Society	Cervus elaphus and Ovis aries	Red Deer and Soay sheep	Hebridean Islands	To compare the dynamics and demography of two populations of food-limited ungulates on different Hebridean islands over the same years	1
110	Coulson et al.	1999	Journal of Animal Ecology	Ovis aries L.	Soay sheep	Hirta island, St Kilda Archipelago, Scotland	To test the prediction that there is spatial variation in life-history parameters between subunits of a continous population of Soay sheep	1		Cluster Analysis		Direct observation along fixed transects				A "heft" is defined as a group of individuals regardless of sex or age, that utilize the same resources in space	Cohesion	utilize same resources
111	Cross et al.	2005	Animal behavior	Syncerus caffer	African buffalo	Kruger National Park, South Africa	To illustrate potential problems in applying traditional techniques of association analysis to fission-fusion societies and propose a new index of association; the fission decision index	2				VHF Telemetry and simulations				Set of individuals that were within ~ 1 km of one another	Nearest neighbor distance
112	Dasmann and Mossman	1962	Journal of Mammology	Aepyceros melampus	Impala	Henderson Ranch, Zimbabwe	To study population dynamics of impala	1				Road strip counts
113	Dhungel and O'gara	1991	Wildlife Monographs	Axis porcinus	Hog deer	Royal Chitwan National Park, Nepal	To investigate morphological features, sex and age ratios, group size and composition, reproduction, mortality, movement, activity patterns, home ranges, habitat use, food habits, food availability, and behavior of hog deer	1				Direct observation along fixed transects
114	Reimers et al.	2009	The journal of Wildlife Management	Rangifer tarandus	Reindeer	Norefjell-Reinsjofjell	To examine the effect of hunting and increased human-reindeer encounters on reindeer behavior	1		LME, GLMM	Alert distance	Observer on foot directly approached reindeer during day light hours	Period, Season, Encounter distance, Group size, No. of approaches, Terrain, Activity	4	>50
115	Estes and Estes	1974	Proceedings of the Academy of Natural Sciences of Philadelphia	Hippotragus niger variani	Sable Antelope	Luando reserve, Angola	To study the ecology of the giant sable	1,2				Direct observation, driving and on foot		5	41	Composition and position noted, and behavior observed for each herd
116	Ferretti et al.	2011	Behavioral ecology and sociobiology	Capreolus capreolus, Dama dama, Sus scrofa	Roe Deer, fallow deer, wild boar	Maremma Regional Park, Italy	To analyse interactions between roe deer, fallow deer, and wild boar	1		GLM with binomial errors	Displacement/no displacement, exclusion/no exclusion	Interspecific "contacts" were recorded through all-occurrence sampling	starting/ending time of "contact", sex, age, group size and activity of deer before/during/after contact			"contact" defined to occur when two ungulates of different species were within 50 m from eachother	Nearest neighbor distance
117	Fortin et al.	2009	Ecology	Bison bison	Bison	Prince Albert National Park	To examine how habitat selection by bison varied as a function of group size	1	plains	Group size-dependent RSFs	Relative probability of use of k independent variables	GPS Telemetry	group size, land cover	3	>150	Individuals were considered to be in the same group when they were at a distance < 100 m	Nearest neighbor distance
118	Fragoso	1998	Biotropica	Tayassu pecari	White-Lipped Peccary	Maraca Island, Brazil	To describe home range size for two herds and discuss the relationship between herd size, homerange size, and population density	1	Tropical evergreen lowland rain forest contigous with the Amazon rain forest			VHF Telemetry		30	200	The similarity between the number of white-lips observed in the herd(s) early in the study and herd A suggests that it was the same group	Cohesion	similarity in group members
119	Fritz and Garine-Wichatitsky	1996	Journal of Animal Ecology	Aepyceros melampus	Impala	Highveld, Zimbabwe	To investigate influence of group size on the foraging decisions of focal individuals and the process by which impala select bushes to feed on, and how many bites to take	1	bushes	Greenwood & Elton's (1979) frequency-dependent predation model for more than two prey types	Number of bites of focal animal	Direct observation	nush acharacteristics, group size	3	20
120	Muller et al.	2018a	Journal of Zoology	Giraffa carmelopardalis rothschildi	Rothschild's giraffe	Soysambu Conservancy, Lake Nakuru National Park, Kenya	To explore the hypothesis that giraffes group for predator protection benefits, test effects of habitat on group size, test influence of age/sex of individuals on grouping behavior	1,2,3		GLMM	Group size	Direct counts along fixed transects	population, age/sex class, habitat type, individual ID			A group of giraffes was defined as all individuals within 1 km of each other and engaged in generally similar behavior	Nearest neigbor distance, cohesion	similar behavior
121	Bercovitch and Berry	2014	African Journal of Ecology	Giraffa camelopardalis thornicrofti	Thornicroft's Giraffe	Luangwa valley , Zambia	To test predictions regarding all-male herds	2	scrub, grassland, forest	Dyadic social association indices				2	10	A giraffe herd consists of all animals within sight of the observer that are generally engaged in the same activity, such as foraging, drinking, moving, and resting and, when travelling, they move in a coordinated manner in the same direction.	Cohesion	similar activity and movement
122	Gabor and Hellgren	2000	Ecology	Tayassu tajacu	Collared Peccary	Chaparral Wildlife Management Area, Texas, USA	To determine the influence feral pigs have on native collared peccaries	1	Thornscrub savannah					4	5.8	Minimum herd size was determined by the larger of either the total number of animals marked in that herd or group, or the maximum number of animals marked seen together at one time
123	Kaczensky et al.	2008	Journal of Applied Ecology	Equus ferus przewalskii, Equus hemionus	Przewalski's horse, Asiatic wild Ass	Great Gobi B Strictly Protected Area, Mongolia	To identify differences in resource selection patterns of the two equid species	1				VHF Telemetry, Direct observation		4	23
124	Gavin et al.	1984	Wildlife Monographs	Odocoileus virginianus leucurus	Columbian white-tailed deer	Southwestern Washington, USA	To study population ecology	1,2				Capture-Recapture census		1	>3	Deer that were observed feeding, resting, or moving together in relatively close proximity were defined as a social group	Cohesion	similar activity
125	Georgiadis et al.	2003	Journal of Applied Ecology	Equus burchelli	Zebra	Laikipia, Kenya	To examine influence of rainfall on zebra abundance and sustainability of alternative harvesting regimes	1			population structure	Direct observation along fixed transects	number, group composition, sex, age class, and reproductive status
126	Grange et al.	2004	Population Ecology		Zebra, Buffalo, Wildebeest	Serengeti National Park, Tanzania	To investigate the mechanisms involved in the population dynamics of Serengeti zebra	1		logistic and exponential population growth models		Aerial surveys and photographs
127	Grignolio et al.	2007	Journal of Mammology	Capra ibex	Alpine Ibex	Gran Paradiso National Park, Italy	To investigate whether predation risk could account for spatial sexual segregation	3		MANOVA		VHF Telemetry		2.37	6.49	Any set of ibex whose individuals stayed within 50 m of each other was defined as a group	Nearest neighor distance
128	Hirth	1977	Wildlife Monographs	Odocoileus virginianus	white-tailed deer	Edwin S. George Reserve, MI and Bessie Welder Wildlife Refuge, Texas, USA	To determine if deer alter its group dynamics in response to change in cover density	1				Direct counts		1	>11	The manner in which members of the group are positioned in space and time relative to eachother	Cohesion	position in space and time
129	Iacolina et al.	2009	Journal of Mammology	Sus scrofa	Wild boar	Alpe di Catenaia, Tuscany, Italy	To investigate social organization	2				Radio telemetry, Genetic analysis		5	35	Individuals were assumed to be associated in a social unit during a specific month when >50% of their locations during 2-h time periods were closer than 500 m	Nearest neighor distance, time
130	Wlodimierz et al.	2006	The journal of Wildlife Management	Cervus elaphus	Red deer	Bialoweiza Primeval forest, Poland	To examine the influences of different biotic and abiotic factors on group-size dynamics of red deer	1		Multiple linear regression	Group size	Radio telemetry, Direct observation	hunting, acorn crop, snow depth, wolf density, deer density
131	Kitchen	1974	Wildlife Monographs	Antilocapra americana	Pronghorn	The National Bison Range, Montana, USA	To investigate social behavior and ecology	2			Group size	Direct observation	rut, sex, seasonality	2	106
132	Lingle	2002	Ecology	Odocolieus - virginianus, hemionus	White-tailed deer, Mule deer	Alberta, Canada	To test effects of predation on habitat use of the two species	3					group size, no. of juveniles, group types	1	>20	An aggregation of animals in which each individual had another deer within 50 m	Nearest neighbor distance
133	Lagory	1986	Behavior	Odoicoileus virginianus	White-tailed deer	Ossabaw Island, Georgia, USA	To elucidate the factors influencing the size of white-tailed deer groups	1				Direct observation		1.4	3.9	Deer were considered to be members of the same group if they exhibited some form of cohesive behavior (e.g. moving together, escaping together)	Cohesion	movement
134	Mooring et al.	2005	Behavior	Bison bison	Bison	National Bison Range, Montana and Fort Niobrara National Wildlife Refuge, Nebraska, USA	To test multiple hypotheses to explain sexual segregation	2				GPS telemetry, direct observation		2	327	Individuals that were on average < 10 body lengths (approx.. 30 m) from one another and moved together in coordinated fashion were considered members of the same group.	Nearest neighbor distance, cohesion	movement
135	Owen-Smith	1993	Behavioral Ecology and Sociobiology	Tragelaphus strepsiceros	Greater Kudu	Kruger National Park, South Africa	To document the patterns of dominance and reproductive behavior shown by male kudus of different age classes	2				Photographic surveys				Animals spatially close together when seen	Cohesion	space
136	Muller et al.	2018b	Animal behavior	Giraffa camelopardalis rothschildi	Rothschild's giraffe	Soysambu Conservancy, Lake Nakuru National Park, Kenya	To assess how context affects social preferences at the individual level by evaluating grouping patterns of giraffes in different behavioral states, levels of habitat complexity and disturbance	1				Photographic surveys		3	9	The proximity of individuals within a group was typically up to 200 m, but intergroup distances were always above 1 km	Nearest neighbor distance
137	Ruckstuhl and Neuhaus	2001	Behavior	Capra ibex ibex	Alpine Ibex	Belledonne-Sept-Laux Reserve, France	To investigate activity synchrony in adult male, adult female, subadult, and mixed sex-age groups of Alpine Ibex	2				Direct observation				Groups had to be at least 100 m apart to be considered two separate groups	Nearest neighbor distance
138	Wirtz and Lorscher	1983	Behavior		Antelopes	Lake Nakuru National Park, Kenya	To investigate group size frequencies of the eight most common antelope species	2				Counts along fixed transects		1	3
139	Talbot and Talbot	1963	Wildlife Monographs	Gorgon taurinus hecki	Wildebeest	Serengeti National Park, Tanzania	To study ecology of the wildebeest	1,2				Direct observations				Any large aggregation or detached unit of hoofed animals
140	Schroeder et al.	2010	Arctic, Antarctic, and Alpine Research	Ovis canadensis sierrae	Big horn sheep	Sierra Nevada, California, USA	To provide a quantitative description of foraging behavior	1		ANOVA	Foraging efficiency	Direct observation	group size, distance to escape terrain	3.78	6.4
141	Deacon and Bercovitch	2018	African Journal of Ecology	Giraffa camelopardalis giraffa	South African Giraffe	Khamab Kalahari Nature Reserve, South Africa	To examine giraffe movement patterns and fission-fusion dynamics using GPS devices	2				GPS Telemetry	kinship, time, age, sex, homerange			We considered two females to be within the same herd based upon GPS locations indicating that they were within 300 m of each other at least once within a 24 hour period	Nearest neighbor distance, time
142	Fitzgibbon	1990	Animal behavior	Gazella - thomsoni and granti	Thomson's and Grant's Gazelle	Serengeti National Park, Tanzania	To determine whether a Thomson's gazelle reduces its vulnerability to predation by associating with Grant's gazelles	3				Direct observation		1	>20	Individuals were defined as a group if they were within 50 m of each other	Nearest neighbor distance
143	Fortin et al.	2003	Oecologia	Bison bison	Bison	Prince Albert National Park, Canada	To investigate whether patterns of distribution and resource use by free ranging bison follow rules of energy maximization that hold across multiple scales	1				GPS Telemetry	Plant availability			Individuals were defined as a group if they were within 100 m of each other	Nearest neighbor distance
144	Foster and Dagg	1972	East Africa Wildlife Journal	Giraffa camelopardalis rothschildi	Rothschild's giraffe	Nairobi National Park, Kenya	To study herd structure of giraffes	2				Direct observation		1	39	We considered all giraffe as being in the same herd if they were less than 1 km apart and moving in the same general direction	Nearest neighbor distance, cohesion	movement
145	Frid	1997	Animal behavior	Ovis dalli dalli	Dall's sheep	Kluane National Park Reserve, Yukon Territory, Canada	To assess how predation risk factors combine to affect vigilance	3				Direct observation	Structural environment, predation risk	1	100	I defined a group as a set of individuals which in terms of structural attributes of the environment, were under similar predation risk.	Cohesion (Predation risk)	predation risk
146	Aldos	1985	Z. Tierpsychol.	Capra pyrenica	Spanish Ibex	Cazorla and Segura Mountains, Spain	To study the relationship between group dynamics and vigilance	2,3				Direct observation				An individual was considered to belong to a certain group if its nearest neighbor was less than 50 m away in closed habitats (when bushes impeded sight), or less than 100 m away in open habitats	Nearest neighbor distance
147	Frid	1994	Biological Conservation	Hippocamelus bisulcus	Huemul	Patagonian coast, Chile	To present observations on habitat use and social organization of a huemul coastal population	2,3				Direct observation		1	4	A group was defined as a set of deer in which individuals travelled synchronously, interacted with each other at least once during the observation period, and were separated from each other by no more than 30 m.	Nearest neighbor distance, time, cohesiveness	movement
148	Green	1992	Animal behavior	Bison bison	Bison	Wind Cave National Park, South Dakota, USA	To examine the prediction that mother-young interactions should be modified in relation to changes in the social environment	1				Direct observation		44	146	Groups were considered distinct when separated by gaps of more than 100 m	Nearest neighbor distance
149	Gross et al.	1995	Journal of Arid Environments	Capra ibex nubiana	Nubian ibex	Negev Desert, Israel	To study social organization of the Nubian ibex	2				Direct observation along fixed transects		10	25	A group consisted of an assemblage of ibex with individuals < 50 m apart and in visual contact	Nearest neighbor distance, cohesion	visual contact
150	van der Jeugd and Prins	2000	Journal of Zoology	Giraffa camelopardalis	Giraffe	Lake Manyara National Park	To gather information on local densities, home ranges, movements and group structure	1,2				Direct observation		1	32	Individuals within 100 m of each other were defined as belonging to 1 group	Nearest neighbor distance
151	Kiffner et al.	2014	PLoS ONE		Mammals	Tarangire-Manyara, Serengeti-Ngorongoro	To investigate mixed species group dynamics	1				Direct observation along fixed transects		1	5	We defined conspecific and heterospecific individuals within 50 m of each other to be in a group, a common cut off distance for defining mixed species groups	Nearest neighbor distance
152	Komers et al.	1993	Canadian Journal of Zoology	Bison bison	Bison	Mackenzie Bison Sanctuary, Canada	To investigate how energetic and reproductive criteria may influence the grouping pattern of wood bison	2				Direct observation
153	Lagory	1987	Animal behavior	Odocoileus virginianus	Deer	Ossabaw Island, Georgia, USA	To examine the alarm and flight behavior of white-tailed deer in groups of different sizes and composition, and in two habitats that differed in the amount cover available to the deer	3				Direct observation		1	>3	Deer were considered members of the same group if they moved together or escaped together	Cohesion	movement
154	Li et al.	2010	Journal of Mammology	Procapra przewalskii and picticaudata	Przewalski's and Tibetan gazelle	Qinghai-Tibetan plateau	To study composition and size of mixed species groups to determine whether such groups aggregate by chance	1				Direct counts along predetermined routes		1	36	A group was defined as an aggregation of individuals that were separated by no more than 50 m and usually inter individual distances in groups were < 5 m.	Nearest neighbor distance
155	Li et al.	2012	PLoS ONE	Procapra przewalskii	Przewalski's gazelle	Qinghai-Tibetan plateau	To investigate vigilance patterns between the rutting and non rutting seasons	2,3				Direct observation		1	34	A group was defined as a collection of individuals all occurring within 50 m of eachother	Nearest neighbor distance
156	Li et al.	2009	Journal of Zoology	Procapra przewalskii	Przewalski's gazelle	Qinghai-Tibetan plateau	To assess how sex, predation risk and group size affect vigilance	3				Direct observation		1	16	A herd of gazelles with no more than 50 m separating any two group members	Nearest neighbor distance
157	L'Italien et al.	2012	Ethology	Rangifer tarandus	Reindeer	Kutuharju reindeer research station, Kaamanen, Finland	To test the influence of male characteristics and population structure on mating group size and mating group stability	2				Direct observation, VHF Telemetry	sex, rut			A reindeer mating group was defined as a group with at least one sexually mature male and one sexually mature female, with relatively consistent internal spacing and with individuals moving in roughly the same direction at a similar rate (or all stationary)	Nearest neighbor distance, cohesion	movement
158	Creel and Winnie, Jr	2005	Animal behavior	Cervus elaphus	Elk	Gallatin Canyon, Montana	To study the response of elk herd size and composition to natural variation in the risk of predation by wolves	3				Direct counts along predetermined routes		10	22	A group with relatively consistent internal spacing, with individuals moving roughly the same direction at roughly the same rate (or all stationary)	Nearest neighbor distance, cohesion	movement
159	Manor and Saltz	2003	Ecological Applications	Gazella gazella	Mountain gazella	Ashdod, Israel	To investigate the effect of human disturbance and presence of predators on the vigilance of mountain gazelles in a disturbed and fragmented area	1				Direct observation		2.3	3.5
160	Mansson et al.	2017	Frontiers in Zoology	Alces alces	Moose	South-central Sweden	To study whether moose grouping behavior change as a response to the recolonization of wolves	3				Direct observation		1	9	All adult moose observed within 100 m from each other were considered as a group	Nearest neighbor distance
161	Marino and Baldi	2008	Ethology	Lama guanicoe	Guanaco	La Esperanza Wildlife Refuge, Argentina	To analyze guanacoe vigilant behavior under risk of predation by pumas, accounting for sex and social-context effects	3				Direct observation, VHF Telemetry		1	20	Individuals within 300 m of each other	Nearest neighbor distance
162	Marino and Baldi	2014	PLoS ONE	Lama guanicoe	Guanaco	San Pablo, Cabo Dos Bahias, La Esperanza Wildlife Refuge, Argentina	To model guanaco group size in contrasting scenarios of predation risk, habitat structure and population density, under the current theoretical framework	1,2,3				Direct counts along predetermined routes		1	34	We considered an individual as a part of a bachelor group if it was less than 200 m away from the rest	Nearest neighbor distance
163	Peterson and Weckerly	2017	PLoS ONE	Cervus elaphus roosevelti	Roosevelt Elk	North, coastal California	To investigate what was coupled to changes in sexual segregation across 21 years in a population of Roosevelt elk	2				Direct counts along predetermined routes		2.7	13.2	A group was defined as solitary elk or aggregations of elk displaying coordinated activity 50 m of one another	Nearest neighbor distance
164	Rubenstein	2010	Advances in the study of behavior	Equus burchelli and grevyi	Plains and Grevy's zebra	Laikipia, Kenya	To illustrate how environments shape behavior that results in different social structures for two zebra species and how humans impact zebra survival	1				Direct observation along fixed transects				If more than 100 m separated two groups of zebras, we considered them to be in herds	Nearest neighbor distance
165	Shorrocks and Croft	2009	African Journal of Ecology	Giraffa camelopardalis reticulata	Reticulated Giraffe	Mpala Research Center, Laikipia, Kenya	To present a method of identifying individual giraffe that is non invasive, reliable and efficient to use	2				Direct observation		1	22	Groups were self-defining. Individuals within most groups were within 100 m of each other.	Nearest neighbor distance
166	Siegfried	1980	Madoqua	Antidorcas marsupialis	Springbok	Etosha National Park, Namibia	To study aspects of the vigilance and feeding behaiour in relation to group size	2,3				Direct observation				Animals were counted as members of a group if they were within 50 m of each other (normally they were much closer together) and the smallest group was taken as three individuals	Nearest neighbor distance
167	Tadesse and Kotler	2014	Journal of Tropical Ecology	Tragelaphus buxtoni	Mountain nyala	Munessa, south-eastern Ethiopia	To quantify the time budget allocated to vigilance, feeding and moving	1,3				Direct observation along fixed transects		6	>30	Individuals were considered to be in the same group if separation distance from edge individual was approximately less than 50 m	Nearest neighbor distance
168	Thaker et al.	2010	PLoS ONE	Connochaetus taurinus, Equus burchelli	Wildbeest, Burchell's zebra	Karongwe Game Reserve, South Africa	To examine the landscape-level distribution of groups of wildebeest and zebra to test the hypothesis that group size and group composition are a function of minimizing predation risk	1,3				Direct observation along fixed transects		1	16	Inter individual distance within groups was typically less than six body lengths and groups were small (16 individuals and less) so group composition was unambiguous.	Nearest neighbor distance
169	VanderWaal et al.	2013	Journal of Animal Ecology	Giraffa camelopardalis	Giraffe	Ol Pejeta Conservancy, Kenya	To examine how well the transmission network overlays onto social and spatial networks	1				Direct observation along fixed transects				A group was defined as a solitary individual or set of individuals engaged in the same behavior, or moving in the same direction or towards a common destination, as long as each giraffe was no more than 500 m from at least one other group member.	Nearest neighbor distance, cohesion	movement, synchronous behavior
170	Weckerly	1999	Canadian Journal of Zoology	Cervus elaphus roosevelti	Roosevelt elk	Redwood National and State Parks, California, USA	To examine the degree of social bonding among female Roosevelt elk and the level and nature of aggression	2				Direct observation		19.5	52.1	I defined a group as at least two individuals within 50 m that were similar in activity and movement	Nearest neighbor distance, cohesion	movement, synchronous behavior
171	Weckerly	2001b	Journal of Mammology	Cervus elaphus roosevelti	Roosevelt elk	Redwood National and State Parks, California, USA	To test mechanisms from the body-size and behavior hypotheses	2				Direct observation				A group was defined as two or more individuals within 50 m of eachother displaying coordinated activity	Nearest neighbor distance, cohesion	coordinated activity
